# Supplementary material for: Development of Epigenetic Clocks for Key Ruminant Species
Source: Genes (Basel). 2021 Dec 30;13(1):96. doi: 10.3390/genes13010096 (PMC8775075; doi:10.3390/genes13010096)
Supplement: Supplementary file 1 [file genes-13-00096-s001.zip]

Archive with 1 entries (1 files):
- genes-1525682-supplementary.pdf
